# Supplementary material for: Understanding the Role of M13 Bacteriophage Thin Films on a Metallic Nanostructure through a Standard and Dynamic Model
Source: Sensors (Basel). 2023 Jun 28;23(13):6011. doi: 10.3390/s23136011 (PMC10347125; doi:10.3390/s23136011)
Supplement: Supplementary file 1 [file sensors-23-06011-s001.zip]

Archive with 1 entries (1 files):
- sensors-2442480-supplementary.pdf
